# Supplementary material for: Gender-Related Differences in BMP Expression and Adult Hippocampal Neurogenesis within Joint-Hippocampal Axis in a Rat Model of Rheumatoid Arthritis
Source: Int J Mol Sci. 2021 Nov 10;22(22):12163. doi: 10.3390/ijms222212163 (PMC8620092; doi:10.3390/ijms222212163)
Supplement: Supplementary file 1 [file ijms-22-12163-s001.zip]

Archive with 1 entries (1 files):
- ijms-1435499-supplementary.pdf
